# Supplementary material for: Structural basis of lipid-droplet localization of 17-beta-hydroxysteroid dehydrogenase 13
Source: Nat Commun. 2023 Aug 24;14:5158. doi: 10.1038/s41467-023-40766-0 (PMC10449848; doi:10.1038/s41467-023-40766-0)
Supplement: Supplementary file 4 — Source Data [file 41467_2023_40766_MOESM4_ESM.xlsx]

## Sheet: Figure 6a
Figure 6a
	[HSD17B13] (nM)	Dog mutant HSD17B13			Dog WT HSD17B13			Dog HSD17B13 (G177E/V178G)
	2000	3437680	3261640	3189320	1037800	1057600	1098720	2014960	1973960
	1000	2224480	2156160	2049800	699960	674160	722120	1349160	1360720
	500	1349200	1287320	1270840	428920	380200	411440	958000	957360
	250	793040	732040	727680	168800	157760	153320	537920	543160
	125	431240	406640	376440	57400	53920	53040	280640	280840
	62.5	188840	183000	173760	27720	27800	28080	129200	132360
	31.25	73280	70280	67040	16640	16840	15440	54800	52640
	15.63	32440	33440	30080	10920	10920	10840	25960	26920
	7.81	16920	16920	16280	8160	9040	8960	15560	15400
	3.91	11480	10880	10280	7000	7440	7520	10480	10600
	1.95	8360	9360	9080	7560	7120	7800	8440	8800
	0	7640	7600	7080	6880	7680	7120	7360	7280

## Sheet: Figure 6b
Figure 6b		uninhibited	uninhibited	inhibited	inhibited
	β-estradiol + NAD	152440	165160	48200	48320
	LTB4 + NAD	300400	281760	49880	52640
	β-estradiol + NADP	47720	45600	47760	49720
	LTB4 + NADP	45800	45600	49240	47920

## Sheet: Figure 6c
Figure 6c
Buffer	39.7	41.6	40.9	40.8	38.6	38.8
+NAD	43.6	43.6	38.9	40.5	42	41.7	41	41.7
compound 1	41.2	41.6	44.6	45
compound 1+NAD	54.6	55.1	54.2	55.1

## Sheet: Figure 6d
Dog HSD17B13			Dog mutant HSD17B13			human HSD17B13 WT			human HSD17B11
Buffer	1	2	Buffer	1	2	Buffer	1	2	Buffer	1	2
			39.51	46.85	40.89
			36.86	44.37	40.23
40.57	37.38	36.4	43.43	43.61	39.86
36.74	41.52	45.34	37.06	43.98	40.33
40.67	42.51	37.59	38.48	48.93	41.65
38.42	42.36	37.21	38.5	49.64	41.42
39.85	40.15	39.96	38.44	48.88	40.78
40.63	40.36	37.6	42.29	47.23	40.21
42.73	41.76	36.5	38.53	46.84	40.77
40.4	40.56	37.77	37.97	49.57	38.9
41.51	41.57	41.14	38.83	46.37	39.32
39.09	43.55	37.88	39.37	44.47	38.47
						40.22	46.49	44.65
						40.25	47.98	45.08
						39.98
						40.28
						40.38	49.63	43.47
						39.83	49.74	45.15
						40.67
						39.82
						40.72	51.53	47.16
						41.11	50.21	45.79
							45.49
							51.52
						39.6	49.18	42.22
						44.84	49.43	46.13
								47.07
								41.98
									40.64	37.65	40.37
									38.86	35.79	38.02
									36.75
									39.86
									36.16	38.54	40.65
									39.25	39	41.03
										39.99
										38.79
									40.52	39.64	39.22
									38.81	38.95	40.82
											39.77
											38.1

## Sheet: Supplementary Figure 1
compound 1 concentration (nM)	Cell assay (% inhibition)		Biochemical (% inhibition)
-4.09691	104.288	103.825	92.626	92.221
-4.59687	101.609	100.986	92.12	91.714
-5.09683	96.539	96.742	91.106	90.904
-5.5968	84.561	84.72	87.459	87.864
-6.09676	67.542	70.163	80.365	81.683
-6.59672	31.954	39.095	67.597	68.611
-7.09668	24.582	4.869	44.798	46.014
-7.59664	14.515	24.697	27.419	27.774
-8.0966	16.63	6.404	-0.751	17.59
-8.59657	4.304	7.099	7.913	12.524
-9.09653	15.819	8.533	3.86	0.921
compound 2 concentration (nM)
-4.09691	61.967	58.571	92.957	91.882
-4.59687	26.916	26.479	90.56	90.064
-5.09683	31.888	17.504	86.098	87.833
-5.5968	10.566	16.679	79.404	81.388
-6.09676	14.763	19.153	68.661	68.331
-6.59672	30.7	14.447	52.96	53.291
-7.09668	35.721	28.08	41.143	37.838
-7.59664	35.963	44.284	22.384	20.649
-8.0966	40.79	11.731	4.452	8.253
-8.59657	28.953	23.617	1.808	-1.002
-9.09653	16.461	39.311	-10.257	-9.844

## Sheet: Supplementary Figure 8
	Buffer								#VALUE!
Control	39.7	41.6	40.9	40.8	38.6	38.8			43.6	43.6	38.9	40.5	42	41.7	41	41.7
Analog 3	44.9	38.8	39.4	39.5					45.8	46.6	48.6	48.5
Analog 2	41.8	41.4	42.3	42.2					52	52.8	52.9	52.9
Analog 1	40.1	40.3	41.8	41.8					53.7	52.7	53.5	53.5
Compound 1	41.2	41.6	44.6	45					54.6	55.1	54.2	55.1
			500 uM NAD		no NAD
	IC 50 mean	IC 50 SEM	deltaTagg	SEM	dTagg	SEM
compound 1	0.18	0.05	13.1	0.95	3.03333	1.72
Analog 1	0.231	0.083	11.7	0.95	0.933333	1.2
Analog 2	0.55	0.116	11	0.95	1.85833	1.04
Analog 3	4.526	0.922	5.8	1.34	0.583333	2.25

## Sheet: Supplementary Figure 5
[Membrane] (μg/well)	HSD17B13			HSD17B2			pcDNA
32.5*	204260*	47660*
16.25*	23040*	-25600*
8.13*	337540*	242180*
4.06*	516940*	420260*
2.03	653780	565020
1.02	530700	476900
0.51	310740	313020
0.25	181420	165700
0.13	104260	99980
0.06	49140	45780
0.03	25140	22940
0.02	12520	9920
2.5				3345600	3181640		12600	-26240
1.25				3538680	3459720		4040	-8320
0.625				3364800	3194560		1680	-4080
0.31				2607160	2537480		-2840	-3000
0.16				1421640	1383320		2320	40
0.08				612000	584480		-640	360
0.04				188640	177160		0	160
0.02				78120	74560		280	200
0.01				20680	24040		160	-880
0.005				10560	9560		-40	680
0.0024				3160	3680		-240	-240
0				120	840		-320	-280
